# Supplementary material for: Interaction of VvDELLA2 and VvCEB1 Mediates Expression of Expansion-Related Gene during GA-Induced Enlargement of Grape Fruit
Source: Int J Mol Sci. 2023 Oct 3;24(19):14870. doi: 10.3390/ijms241914870 (PMC10573625; doi:10.3390/ijms241914870)
Supplement: Supplementary file 1 [file ijms-24-14870-s001.zip › Supplementary Tables.xlsx]

## Sheet: Table S1
Table S1 Primers used for gene expression analysis by qRT-PCR.
Gene	Forward primer (5'-3')			Reverse primer (5'-3')
VvEXPA8	CAAGTTAGGAGGGCAGAAGTTTGT			CAACGATGACCCCAAATGGT
VvEXPA11	CAGTATCAATCAAAGGCTCCC			CCCAATCTGAAGGCACAAC
VvDELLA1	CGACTCCTCGTTCTCCGATATT			GATAGCTTGATTGGCGGTGAAG
VvDELLA2	TGGTGGACGTGGCTCAGA			ACAGTCCCAGAGGAGAGATGAGA
VvDELLA3	CTTGGAGCAGCAGGGTTCAG			ACCCCTCAGCCGAGAACAG
VvCEB1	CTTGCTGAAAGGGCAAGAAG			CTCTACTTGATTCTGCAGGGAC
VvUBQ	GCTCGCTGTTTTGCAGTTCTAC			AACATAGGTGAGGCCGCACTT

## Sheet: Table S2
Table S2 Primers used for vector construction.
Primer name	Forward primer (5'-3')	Reverse primer (5'-3')
Y2H-AD-VvDELLA2	CGACGTACCAGATTACGCTCATATGATGAAGAGAGACCTCCT	ATCTACGATTCATCTGCAGCTCGAGCTGAGAATGAGCAGAGGT
Y2H-BK-VvCEB1	GATCTCAGAGGAGGACCTGCATATGATGGCAGCCTTTTC	CGACGGATCCCCGGGAATTCAAAAGAGTATCTGT
Y2H-BK-VvCEB1(NO.1)	GATCTCAGAGGAGGACCTGCATATGATGGCAGCCTTTTCTC	CGACGGATCCCCGGGAATTCCTGTGACTGTCTGTTGCTT
Y2H-BK-VvCEB1(NO.2)	GATCTCAGAGGAGGACCTGCATATGCCTTGCTGAAAGGGC	CGACGGATCCCCGGGAATTCCTCTACTTGATTCTGCAGG
Y2H-BK-VvCEB1(NO.3)	GATCTCAGAGGAGGACCTGCATATGTTCCTTGTGGGCAAG	CGACGGATCCCCGGGAATTCAAAAGAGTATCTGTTGCTG
SPYNE -VvCEB1	ACACGGGGGACTCTAGAGTTATGGCAGCCTTTTC	AGGCCTGAGCCCGGTTAAAAGAGTATCTGT
SPYNE - VvCEBI(NO.1)	ACACGGGGGACTCTAGAGTTATGGCAGCCTTTTCTC	AGGCCTGAGCCCGGTTGCTGTGACTGTCGTTGCTT
SPYNE - VvCEBI(NO.2)	ACACGGGGGACTCTAGAGTTCCTTGCTGAAAGGGC	AGGCCTGAGCCCGGTTCTCTACTTGATTCTGCAGG
SPYNE - VvCEBI(NO.3)	ACACGGGGGACTCTAGAGTTTTCCTTGTGGGCAAG	AGGCCTGAGCCCGGTTAAAAGAGTATCTGTTGCTG
SPYCE -VvDELLA2	ACACGGGGGACTCTAGAGTTATGAAGAGAGACCTCCT	AGGCCTGAGCCCGGTTCTGAGAATGAGCAGAGGT
1305-VvDELLA2	ACTCTTGACCATGGTAGATCTATGAAGAGAGACCTCCT	GGGAAATTCGAGCTGGTCACCTCACTGAGAATGAGCAGAGGT
1305- VvCEB1	ACTCTTGACCATGGTAGATCTATGGCAGCCTTTTC	GGGAAATTCGAGCTGGTCACCTCACTAGTAAAAGAGTATCTGT
PVvEXPA8 - LUC	CCATTACTCCTCTCAATGGAAGACGCCAAAAACATAAAG	TTTTGGCGTCTTCCATTGAGAGGAGTAATGG
PVvEXPA11 - LUC	CTCCCCTGATACAGAAATGGAAGACGCCAAAAACATAAAG	TTTTGGCGTCTTCCATTTCTGTATCAGGGGAGACCA
LUC	ATGGAAGACGCCAAAAACATAAAG	CTGCAGGTCGACTCTAGAGGATTACAATTTGGACTTTCCGCCCTTC
2300	GGCTTTACACTTTATGCTTCCG	GCAAGGCGATTAAGTTGGGT
PET-30a(+)-VvCEB1	CAAGGCCATGGCTGATATCGGATCCATGGCAGCCTTTTCTC	GGCCGCAAGCTTGTCGACGGAGCTCAAAAGAGTATCTGT

## Sheet: Table S3
Table S3 Primers used for the EMSA. The sequences of cis-elements are underlined.
Primer name	Forward primer (5'-3')	Reverse primer (5'-3')
PVvEXPA8-biotin	TGGTAGTCTAACTTGAACAAAACATATGCATGTGCAG	CTGCACATGCATATGTTTTGTTCAAGTTAGACTACCA
PVvEXPA8	TTGGTAGTCTAACTTGAACAAAACATATGCATGTGCAG	CTGCACATGCATATGTTTTGTTCAAGTTAGACTACCA
PVvEXPA8-mut	TGGTAGTCTAACTTGAACAAAACATATGCATTTTCAG	CTGAAAATGCATATGTTTTGTTCAAGTTAGACTACCA
PVvEXPA11-biotin	CTACTTGCAGAGATCACATGTGAGGCTGTTGCATT	AATGCAACAGCCTCACATGTGATCTCTGCAAGTAG
PVvEXPA11	CTACTTGCAGAGATCACATGTGAGGCTGTTGCATT	AATGCAACAGCCTCACATGTGATCTCTGCAAGTAG
PVvEXPA11-mut	CTACTTGCAGAGATCACATTTTAGGCTGTTGCATT	AATGCAACAGCCTAAAATGTGATCTCTGCAAGTAG
